# Supplementary material for: Assessment of the outbreak risk, mapping and infection behavior of COVID-19: Application of the autoregressive integrated-moving average (ARIMA) and polynomial models
Source: PLoS One. 2020 Jul 28;15(7):e0236238. doi: 10.1371/journal.pone.0236238 (PMC7386644; doi:10.1371/journal.pone.0236238)
Supplement: S1 File — (XLSX) [file pone.0236238.s001.xlsx]

## Sheet: Sheet1
Supplementary File. The data for coronavirus infected and death cases detected in Fars Province from 19 Feb till 10 Jun 2020										(PONE-D-20-10865)
Date	Daily Cases	Daily Deaths
2020-02-19	0	0
2020-02-20	0	0
2020-02-21	0	0
2020-02-22	0	0
2020-02-23	0	0
2020-02-24	0	0
2020-02-25	1	0
2020-02-26	2	0
2020-02-27	0	0
2020-02-28	0	0
2020-02-29	8	0
2020-03-01	8	0
2020-03-02	8	1
2020-03-03	8	1
2020-03-04	14	2
2020-03-05	19	0
2020-03-06	13	0
2020-03-07	14	0
2020-03-08	9	1
2020-03-09	29	0
2020-03-10	18	0
2020-03-11	19	1
2020-03-12	29	1
2020-03-13	33	1
2020-03-14	11	1
2020-03-15	9	0
2020-03-16	43	2
2020-03-17	31	0
2020-03-18	60	2
2020-03-19	21	0
2020-03-20	50	0
2020-03-21	22	1
2020-03-22	46	2
23_Mar	27	1
24_Mar	14	4
2020-03-25	23	1
2020-03-26	44	3
2020-03-27	7	2
2020-03-28	29	0
2020-03-29	43	0
2020-03-30	68	0
31_Mar	26	3
2020-04-01	54	0
2020-04-02	59	0
2020-04-03	72	2
2020-04-04	111	4
2020-04-05	106	0
2020-04-06	77	0
07_Apr	125	4
2020-04-08	119	2
2020-04-09	129	0
2020-04-10	106	1
2020-04-11	90	4
2020-04-12	50	3
2020-04-13	55	5
2020-04-14	95	1
2020-04-15	120	5
2020-04-16	101	3
2020-04-17	148	0
2020-04-18	39	2
2020-04-19	123	1
2020-04-20	92	3
2020-04-21	95	1
2020-04-22	135	0
2020-04-23	95	4
2020-04-24	122	1
2020-04-25	105	1
2020-04-26	80	2
2020-04-27	78	3
2020-04-28	49	1
2020-04-29	59	2
2020-04-30	51	1
2020-05-01	54	1
2020-05-02	50	0
2020-05-03	34	0
2020-05-04	56	0
2020-05-05	54	4
2020-05-06	75	4
2020-05-07	45	3
2020-05-08	75	0
2020-05-09	73	0
2020-05-10	57	0
2020-05-11	62	0
2020-05-12	74	0
2020-05-13	120	0
2020-05-14	120	0
2020-05-15	76	0
2020-05-16	147	0
2020-05-17	104	0
2020-05-18	126	2
2020-05-19	94	2
2020-05-20	85	0
2020-05-21	69	2
2020-05-22	82	0
2020-05-23	108	0
2020-05-24	54	0
2020-05-25	74	0
2020-05-26	46	2
2020-05-27	75	1
2020-05-28	59	1
2020-05-29	50	0
2020-05-30	50	0
2020-05-31	65	0
2020-06-01	64	0
2020-06-02	137	0
2020-06-03	98	3
2020-06-04	152	0
2020-06-05	58	0
2020-06-06	82	0
2020-06-07	110	1
2020-06-08	122	1
2020-06-09	201	1
2020-06-10	161	2
